# Supplementary material for: ﻿New species and records of Hybos Meigen (Diptera, Empidoidea) from Huaping National Nature Reserve, China
Source: Zookeys. 2024 May 2;1200:41–63. doi: 10.3897/zookeys.1200.120258 (PMC11082486; doi:10.3897/zookeys.1200.120258)
Supplement: XML Treatment for Hybotidae [file zookeys.1200.120258-treatment1.xml]

<!DOCTYPE tp:taxon-treatment
  PUBLIC "-//TaxonX//DTD Taxonomic Treatment Publishing DTD v0 20100105//EN" "tax-treatment-NSO.dtd">
<tp:taxon-treatment xmlns:tp="http://www.plazi.org/taxpub"><tp:treatment-meta><kwd-group><label>Taxon classification</label><kwd>
              <named-content content-type="kingdom">Animalia</named-content>
            </kwd><kwd>
              <named-content content-type="order">Diptera</named-content>
            </kwd><kwd>
              <named-content content-type="family">Hybotidae</named-content>
            </kwd></kwd-group><mixed-citation publication-type="journal"><person-group><name><surname>Li</surname><given-names>Meilin</given-names></name><name><surname>Wang</surname><given-names>Jingyu</given-names></name><name><surname>Yang</surname><given-names>Ding</given-names></name></person-group><article-title>﻿New species and records of <italic><tp:taxon-name><tp:taxon-name-part taxon-name-part-type="genus" reg="Hybos">Hybos</tp:taxon-name-part></tp:taxon-name></italic> Meigen (<tp:taxon-name><tp:taxon-name-part taxon-name-part-type="order">Diptera</tp:taxon-name-part></tp:taxon-name>, <tp:taxon-name><tp:taxon-name-part taxon-name-part-type="superfamily">Empidoidea</tp:taxon-name-part></tp:taxon-name>) from Huaping National Nature Reserve, China</article-title><source>Zookeys</source><day>02</day><month>05</month><year>2024</year><volume>1200</volume><fpage>41</fpage><lpage>63</lpage><pub-id pub-id-type="doi">10.3897/zookeys.1200.120258</pub-id></mixed-citation></tp:treatment-meta><tp:nomenclature><label>﻿Family</label><tp:taxon-name>
            <object-id xmlns:xlink="http://www.w3.org/1999/xlink" content-type="arpha" xlink:type="simple">0D8BCA01-AA89-5BCF-928E-4DEBDAC10C30</object-id>
            <tp:taxon-name-part taxon-name-part-type="family">Hybotidae</tp:taxon-name-part>
          </tp:taxon-name><tp:taxon-authority>Meigen, 1820</tp:taxon-authority><tp:nomenclature-citation-list><tp:nomenclature-citation><tp:taxon-name>
                <tp:taxon-name-part taxon-name-part-type="subfamily">Hybotinae</tp:taxon-name-part>
              </tp:taxon-name><comment>Meigen, 1820: x. Type genus <tp:taxon-name><tp:taxon-name-part taxon-name-part-type="genus" reg="Hybos">Hybos</tp:taxon-name-part></tp:taxon-name> Meigen, 1803.</comment></tp:nomenclature-citation><tp:nomenclature-citation><tp:taxon-name>
                <tp:taxon-name-part taxon-name-part-type="family">Hybotidae</tp:taxon-name-part>
              </tp:taxon-name><comment>Macquart, 1827: 136.</comment></tp:nomenclature-citation></tp:nomenclature-citation-list></tp:nomenclature></tp:taxon-treatment>
