# Supplementary material for: ﻿New species and records of Hybos Meigen (Diptera, Empidoidea) from Huaping National Nature Reserve, China
Source: Zookeys. 2024 May 2;1200:41–63. doi: 10.3897/zookeys.1200.120258 (PMC11082486; doi:10.3897/zookeys.1200.120258)
Supplement: XML Treatment for Hybos denticulatus [file zookeys.1200.120258-treatment6.xml]

<!DOCTYPE tp:taxon-treatment
  PUBLIC "-//TaxonX//DTD Taxonomic Treatment Publishing DTD v0 20100105//EN" "tax-treatment-NSO.dtd">
<tp:taxon-treatment xmlns:tp="http://www.plazi.org/taxpub"><tp:treatment-meta><kwd-group><label>Taxon classification</label><kwd>
              <named-content content-type="kingdom">Animalia</named-content>
            </kwd><kwd>
              <named-content content-type="order">Diptera</named-content>
            </kwd><kwd>
              <named-content content-type="family">Hybotidae</named-content>
            </kwd></kwd-group><mixed-citation publication-type="journal"><person-group><name><surname>Li</surname><given-names>Meilin</given-names></name><name><surname>Wang</surname><given-names>Jingyu</given-names></name><name><surname>Yang</surname><given-names>Ding</given-names></name></person-group><article-title>﻿New species and records of <italic><tp:taxon-name><tp:taxon-name-part taxon-name-part-type="genus" reg="Hybos">Hybos</tp:taxon-name-part></tp:taxon-name></italic> Meigen (<tp:taxon-name><tp:taxon-name-part taxon-name-part-type="order">Diptera</tp:taxon-name-part></tp:taxon-name>, <tp:taxon-name><tp:taxon-name-part taxon-name-part-type="superfamily">Empidoidea</tp:taxon-name-part></tp:taxon-name>) from Huaping National Nature Reserve, China</article-title><source>Zookeys</source><day>02</day><month>05</month><year>2024</year><volume>1200</volume><fpage>41</fpage><lpage>63</lpage><pub-id pub-id-type="doi">10.3897/zookeys.1200.120258</pub-id></mixed-citation></tp:treatment-meta><tp:nomenclature><label>﻿</label><tp:taxon-name>
            <object-id xmlns:xlink="http://www.w3.org/1999/xlink" content-type="arpha" xlink:type="simple">CB50AEEA-D648-53BB-92D3-F0B485C30F0F</object-id>
            <tp:taxon-name-part taxon-name-part-type="genus" reg="Hybos">Hybos</tp:taxon-name-part>
            <tp:taxon-name-part taxon-name-part-type="species" reg="denticulatus">denticulatus</tp:taxon-name-part>
            <object-id xmlns:xlink="http://www.w3.org/1999/xlink" content-type="zoobank" xlink:type="simple">https://zoobank.org/416CDB05-FFAF-415A-BA07-45606E7C65F1</object-id>
          </tp:taxon-name><tp:taxon-status xmlns:xlink="http://www.w3.org/1999/xlink" xlink:type="simple">sp. nov.</tp:taxon-status><xref ref-type="fig" rid="F4">Fig. 4</xref></tp:nomenclature><tp:treatment-sec sec-type="type material" id="SECID0ENXAG"><title>Type material examined.</title><p><bold><italic>Holotype</italic></bold>: China •♂; Guangxi, Guilin, Huaping, Anjiangping; (<named-content xmlns:xlink="http://www.w3.org/1999/xlink" content-type="dwc:verbatimCoordinates" xlink:type="simple"><named-content content-type="geo-json" specific-use="{&#34;type&#34;:&#34;Point&#34;,&#34;coordinates&#34;:[109.945111,25.562278]}" id="NCID0E2XAG" xlink:type="simple">25°33'44.2"N, 109°56'42.4"E</named-content></named-content>, 1340 m), 28 May 2023, Wei Zeng; <named-content xmlns:xlink="http://www.w3.org/1999/xlink" content-type="dwc:institutional_code" xlink:title="Entomological Museum of China Agricultural University" xlink:href="http://grbio.org/institution/china-agricultural-university" xlink:type="simple">CAU</named-content>.</p></tp:treatment-sec><tp:treatment-sec sec-type="diagnosis" id="SECID0EEYAG"><title>Diagnosis.</title><p>Legs entirely black. Hind tibia with one <abbrev xmlns:xlink="http://www.w3.org/1999/xlink" xlink:title="anterodorsal bristle(s)" id="ABBRID0EKYAG" xlink:type="simple">ad</abbrev> near apex. R<sub>2+3</sub> curved, R<sub>4+5</sub> and M<sub>1</sub> slightly convergent apically. Hypandrium with row of long bristles near apical margin.</p></tp:treatment-sec><tp:treatment-sec sec-type="description" id="SECID0EUYAG"><title>Description.</title><p><bold>Male.</bold> Body length 4.7 mm. Wing length 4.3 mm.</p><p><bold><italic>Head</italic></bold> black with gray pollen. Eyes contiguous on frons, black-brown with slightly enlarged dorsal facets yellow-brown. Hairs and bristles on head black except posteroventral surface with partly dark brown hairs; ocellar tubercle distinct with two long <abbrev xmlns:xlink="http://www.w3.org/1999/xlink" xlink:title="ocellar bristle(s)" id="ABBRID0EDZAG" xlink:type="simple">oc</abbrev> and two short posterior hairs. Antenna black; scape without hairs, pedicel with circlet of blackish subapical hairs; first flagellomere blackish, not elongated, nearly as long as scape and pedicel combined, without dorsal hairs; arista blackish, short pubescent except apical ¼ or so thin and bare. Proboscis shorter than head, black. Palpus blackish, with one blackish apical hair.</p><p><bold><italic>Thorax</italic></bold> black with gray pollen. Hairs on thorax blackish, bristles black; hairs on mesonotum slightly long, <abbrev xmlns:xlink="http://www.w3.org/1999/xlink" xlink:title="postpronotal humeral bristle(s)" id="ABBRID0EOZAG" xlink:type="simple">ppn</abbrev> absent, two <abbrev xmlns:xlink="http://www.w3.org/1999/xlink" xlink:title="notopleural bristle(s)" id="ABBRID0ESZAG" xlink:type="simple">npl</abbrev> (anterior <abbrev xmlns:xlink="http://www.w3.org/1999/xlink" xlink:title="notopleural bristle(s)" id="ABBRID0EWZAG" xlink:type="simple">npl</abbrev> rather short), uniserial hair–like <abbrev xmlns:xlink="http://www.w3.org/1999/xlink" xlink:title="dorsocentral bristle(s)" id="ABBRID0E1ZAG" xlink:type="simple">dc</abbrev> nearly as long as irregularly quadriserial <abbrev xmlns:xlink="http://www.w3.org/1999/xlink" xlink:title="acrostichal bristle(s)" id="ABBRID0E5ZAG" xlink:type="simple">acr</abbrev>, two <abbrev xmlns:xlink="http://www.w3.org/1999/xlink" xlink:title="prescutellar bristle(s)" id="ABBRID0EC1AG" xlink:type="simple">prsc</abbrev>, one <abbrev xmlns:xlink="http://www.w3.org/1999/xlink" xlink:title="postalar bristle(s)" id="ABBRID0EG1AG" xlink:type="simple">psa</abbrev>; scutellum with eight marginal hairs and two <abbrev xmlns:xlink="http://www.w3.org/1999/xlink" xlink:title="scutellar bristle(s)" id="ABBRID0EK1AG" xlink:type="simple">sc</abbrev>. Legs entirely black. Hairs on legs mostly dark brown to blackish, bristles black-brown to black, but those on coxae partly brownish. Fore femur 1.3× and hind femur 1.9× as wide as mid femur. Fore femur with row of <abbrev xmlns:xlink="http://www.w3.org/1999/xlink" xlink:title="posteroventral bristle(s)" id="ABBRID0EO1AG" xlink:type="simple">pv</abbrev> distinctly longer than femur thickness. Mid femur with 3–4 <abbrev xmlns:xlink="http://www.w3.org/1999/xlink" xlink:title="anterodorsal bristle(s)" id="ABBRID0ES1AG" xlink:type="simple">ad</abbrev> on basal ⅓ and row of <abbrev xmlns:xlink="http://www.w3.org/1999/xlink" xlink:title="posteroventral bristle(s)" id="ABBRID0EW1AG" xlink:type="simple">pv</abbrev> distinctly longer than femur thickness; apically with one weak <abbrev xmlns:xlink="http://www.w3.org/1999/xlink" xlink:title="anterodorsal bristle(s)" id="ABBRID0E11AG" xlink:type="simple">ad</abbrev>. Hind femur with row of <abbrev xmlns:xlink="http://www.w3.org/1999/xlink" xlink:title="anterodorsal bristle(s)" id="ABBRID0E51AG" xlink:type="simple">ad</abbrev> on apical 2/3, ~ three rows of spine-like ventral bristles on tubercles and some dorsal hairs on basal 1/5. Fore tibia with row of short or slightly long <abbrev xmlns:xlink="http://www.w3.org/1999/xlink" xlink:title="anterodorsal bristle(s)" id="ABBRID0EC2AG" xlink:type="simple">ad</abbrev> and some long thin <abbrev xmlns:xlink="http://www.w3.org/1999/xlink" xlink:title="posteroventral bristle(s)" id="ABBRID0EG2AG" xlink:type="simple">pv</abbrev> hairs; apically with 4 bristles including one thick <abbrev xmlns:xlink="http://www.w3.org/1999/xlink" xlink:title="anterodorsal bristle(s)" id="ABBRID0EK2AG" xlink:type="simple">ad</abbrev>. Mid tibia with row of thin or slightly thick <abbrev xmlns:xlink="http://www.w3.org/1999/xlink" xlink:title="anterodorsal bristle(s)" id="ABBRID0EO2AG" xlink:type="simple">ad</abbrev>; apically with one long <abbrev xmlns:xlink="http://www.w3.org/1999/xlink" xlink:title="anteroventral bristle(s)" id="ABBRID0ES2AG" xlink:type="simple">av</abbrev>. Hind tibia with one <abbrev xmlns:xlink="http://www.w3.org/1999/xlink" xlink:title="anterodorsal bristle(s)" id="ABBRID0EW2AG" xlink:type="simple">ad</abbrev> near apex. Fore tarsomere 1 with some long <abbrev xmlns:xlink="http://www.w3.org/1999/xlink" xlink:title="anterodorsal bristle(s)" id="ABBRID0E12AG" xlink:type="simple">ad</abbrev> and <abbrev xmlns:xlink="http://www.w3.org/1999/xlink" xlink:title="posteroventral bristle(s)" id="ABBRID0E52AG" xlink:type="simple">pv</abbrev> hairs. Mid tarsomere 1 with one <abbrev xmlns:xlink="http://www.w3.org/1999/xlink" xlink:title="anterodorsal bristle(s)" id="ABBRID0EC3AG" xlink:type="simple">ad</abbrev> near middle; apically with one slightly long <abbrev xmlns:xlink="http://www.w3.org/1999/xlink" xlink:title="anterodorsal bristle(s)" id="ABBRID0EG3AG" xlink:type="simple">ad</abbrev>. Hind tarsomere 1 with short dense spine-like ventral bristles. Wing hyaline, stigma dark brown; veins brown to black-brown, R<sub>2+3</sub> curved, R<sub>4+5</sub> and M<sub>1</sub> slightly convergent apically. Squama dark yellow with dark yellow hairs. Halter dark yellow with dark brown stem and pale-yellow knob.</p><p><bold><italic>Abdomen</italic></bold> short thick, black with pale gray pollen, hypopygium slightly thicker than pregenital segments. Hairs and bristles on abdomen yellow-brown to brown except those on hypopygium black.</p><p><bold><italic>Male genitalia.</italic></bold> Left epandrial lamella distinctly wider than right epandrial lamella (Fig. <xref ref-type="fig" rid="F4">4b</xref>); left surstylus with wide finger-like process, right lateral margin with one process, left lateral margin with some middle denticles (Fig. <xref ref-type="fig" rid="F4">4d</xref>). Right epandrial lamella with concave inner margin; right surstylus with long wide subtriangular process, lateral margin with one thin finger-like process apically (Fig. <xref ref-type="fig" rid="F4">4c</xref>). Hypandrium ~ 1.5× longer than wide, narrow basally and wide apically, apical margin with two wide processes, with row of long bristles near apical margin (Fig. <xref ref-type="fig" rid="F4">4e</xref>).</p><fig id="F4" position="float" orientation="portrait"><object-id xmlns:xlink="http://www.w3.org/1999/xlink" content-type="doi" xlink:type="simple">10.3897/zookeys.1200.120258.figure4</object-id><object-id xmlns:xlink="http://www.w3.org/1999/xlink" content-type="arpha" xlink:type="simple">151E89AF-777C-53D7-8AE6-A0B570ADE2BA</object-id><label>Figure 4.</label><caption><p><italic><tp:taxon-name><tp:taxon-name-part taxon-name-part-type="genus" reg="Hybos">Hybos</tp:taxon-name-part><tp:taxon-name-part taxon-name-part-type="species" reg="denticulatus">denticulatus</tp:taxon-name-part></tp:taxon-name></italic> sp. nov. <bold>a</bold> male habitus, lateral view <bold>b</bold> genitalia, dorsal view <bold>c</bold> right surstylus <bold>d</bold> left surstylus <bold>e</bold> hypandrium, ventral view</p></caption><graphic xmlns:xlink="http://www.w3.org/1999/xlink" xlink:href="zookeys-1200-041_article-120258__-g004.jpg" position="float" orientation="portrait" xlink:type="simple" id="oo_1041100.jpg"><uri content-type="original_file" xlink:type="simple">https://binary.pensoft.net/fig/1041100</uri></graphic></fig><p><bold>Female.</bold> Unknown.</p></tp:treatment-sec><tp:treatment-sec sec-type="etymology" id="SECID0EU5AG"><title>Etymology.</title><p>This specific name refers to the left surstylus with some middle denticles on the lateral margin.</p></tp:treatment-sec><tp:treatment-sec sec-type="distribution" id="SECID0EZ5AG"><title>Distribution.</title><p>China (Guangxi).</p></tp:treatment-sec><tp:treatment-sec sec-type="remarks" id="SECID0E55AG"><title>Remarks.</title><p>The new species is similar to <italic><tp:taxon-name><tp:taxon-name-part taxon-name-part-type="genus" reg="Hybos">H.</tp:taxon-name-part><tp:taxon-name-part taxon-name-part-type="species" reg="brevis">brevis</tp:taxon-name-part></tp:taxon-name></italic> Yang &amp; Yang from Zhejiang, 1995, but may be separated by the arista and the left surstylus. In the new species, the arista is short pubescent, and the left surstylus has some middle denticles on the lateral margin. In <italic><tp:taxon-name><tp:taxon-name-part taxon-name-part-type="genus" reg="Hybos">H.</tp:taxon-name-part><tp:taxon-name-part taxon-name-part-type="species" reg="brevis">brevis</tp:taxon-name-part></tp:taxon-name></italic>, the arista is bare, and the left surstylus lacks denticles (<xref ref-type="bibr" rid="B15">Yang and Yang 2004</xref>).</p></tp:treatment-sec><ref-list><ref id="B15"><mixed-citation xmlns:xlink="http://www.w3.org/1999/xlink" xlink:type="simple"><person-group><name name-style="western"><surname>Yang</surname><given-names>D</given-names></name><name name-style="western"><surname>Yang</surname><given-names>CK</given-names></name></person-group> (<year>2004</year>) <source><tp:taxon-name><tp:taxon-name-part taxon-name-part-type="order">Diptera</tp:taxon-name-part></tp:taxon-name>, <tp:taxon-name><tp:taxon-name-part taxon-name-part-type="family">Empididae</tp:taxon-name-part></tp:taxon-name>, <tp:taxon-name><tp:taxon-name-part taxon-name-part-type="subfamily">Hemerodromiinae</tp:taxon-name-part></tp:taxon-name> and <tp:taxon-name><tp:taxon-name-part taxon-name-part-type="subfamily">Hybotinae</tp:taxon-name-part></tp:taxon-name>. Fauna Sinica <tp:taxon-name><tp:taxon-name-part taxon-name-part-type="class">Insecta</tp:taxon-name-part></tp:taxon-name> Vol. 34.</source><publisher-name>Science Press</publisher-name>, <publisher-loc>Beijing</publisher-loc>, <size units="page">329 pp</size>.</mixed-citation></ref></ref-list></tp:taxon-treatment>
