# Supplementary material for: ﻿New species and records of Hybos Meigen (Diptera, Empidoidea) from Huaping National Nature Reserve, China
Source: Zookeys. 2024 May 2;1200:41–63. doi: 10.3897/zookeys.1200.120258 (PMC11082486; doi:10.3897/zookeys.1200.120258)
Supplement: XML Treatment for Hybos forcipata [file zookeys.1200.120258-treatment9.xml]

<!DOCTYPE tp:taxon-treatment
  PUBLIC "-//TaxonX//DTD Taxonomic Treatment Publishing DTD v0 20100105//EN" "tax-treatment-NSO.dtd">
<tp:taxon-treatment xmlns:tp="http://www.plazi.org/taxpub"><tp:treatment-meta><kwd-group><label>Taxon classification</label><kwd>
              <named-content content-type="kingdom">Animalia</named-content>
            </kwd><kwd>
              <named-content content-type="order">Diptera</named-content>
            </kwd><kwd>
              <named-content content-type="family">Hybotidae</named-content>
            </kwd></kwd-group><mixed-citation publication-type="journal"><person-group><name><surname>Li</surname><given-names>Meilin</given-names></name><name><surname>Wang</surname><given-names>Jingyu</given-names></name><name><surname>Yang</surname><given-names>Ding</given-names></name></person-group><article-title>﻿New species and records of <italic><tp:taxon-name><tp:taxon-name-part taxon-name-part-type="genus" reg="Hybos">Hybos</tp:taxon-name-part></tp:taxon-name></italic> Meigen (<tp:taxon-name><tp:taxon-name-part taxon-name-part-type="order">Diptera</tp:taxon-name-part></tp:taxon-name>, <tp:taxon-name><tp:taxon-name-part taxon-name-part-type="superfamily">Empidoidea</tp:taxon-name-part></tp:taxon-name>) from Huaping National Nature Reserve, China</article-title><source>Zookeys</source><day>02</day><month>05</month><year>2024</year><volume>1200</volume><fpage>41</fpage><lpage>63</lpage><pub-id pub-id-type="doi">10.3897/zookeys.1200.120258</pub-id></mixed-citation></tp:treatment-meta><tp:nomenclature><label>﻿</label><tp:taxon-name>
            <object-id xmlns:xlink="http://www.w3.org/1999/xlink" content-type="arpha" xlink:type="simple">241670C2-4457-58B1-9E20-1BD8971EF1B1</object-id>
            <tp:taxon-name-part taxon-name-part-type="genus" reg="Hybos">Hybos</tp:taxon-name-part>
            <tp:taxon-name-part taxon-name-part-type="species" reg="forcipata">forcipata</tp:taxon-name-part>
            <object-id xmlns:xlink="http://www.w3.org/1999/xlink" content-type="zoobank" xlink:type="simple">https://zoobank.org/4CC29607-1E47-49BA-8153-8C19966E2407</object-id>
          </tp:taxon-name><tp:taxon-status xmlns:xlink="http://www.w3.org/1999/xlink" xlink:type="simple">sp. nov.</tp:taxon-status><xref ref-type="fig" rid="F7">Fig. 7</xref></tp:nomenclature><tp:treatment-sec sec-type="type material" id="SECID0EDIBG"><title>Type material examined.</title><p><bold><italic>Holotype</italic></bold>: China •♂; Guangxi, Guilin, Huaping, Anjiangping; (<named-content xmlns:xlink="http://www.w3.org/1999/xlink" content-type="dwc:verbatimCoordinates" xlink:type="simple"><named-content content-type="geo-json" specific-use="{&#34;type&#34;:&#34;Point&#34;,&#34;coordinates&#34;:[109.943667,25.561667]}" id="NCID0ERIBG" xlink:type="simple">25°33'42.0"N, 109°56'37.2"E</named-content></named-content>, 1413 m), 7 August 2023, Wenqiang Cao; <named-content xmlns:xlink="http://www.w3.org/1999/xlink" content-type="dwc:institutional_code" xlink:title="Entomological Museum of China Agricultural University" xlink:href="http://grbio.org/institution/china-agricultural-university" xlink:type="simple">CAU</named-content>.</p></tp:treatment-sec><tp:treatment-sec sec-type="diagnosis" id="SECID0E1IBG"><title>Diagnosis.</title><p>Legs entirely black. Mid tarsomere 1 with one <abbrev xmlns:xlink="http://www.w3.org/1999/xlink" xlink:title="anterodorsal bristle(s)" id="ABBRID0EAJBG" xlink:type="simple">ad</abbrev> near apex and some short or long hairs. R<sub>4+5</sub> and M<sub>1</sub> slightly convergent apically. Left surstylus claw-shaped in lateral view.</p></tp:treatment-sec><tp:treatment-sec sec-type="description" id="SECID0EIJBG"><title>Description.</title><p><bold>Male.</bold> Body length 3.3 mm. Wing length 2.8 mm.</p><p><bold><italic>Head</italic></bold> black with gray pollen. Eyes contiguous on frons, black-brown with slightly enlarged dorsal facets yellow-brown. Hairs and bristles on head black except posteroventral surface with partly dark brown hairs; ocellar tubercle distinct with two very short hairs. Antenna blackish; scape without hairs, pedicel with circlet of black-brown subapical hairs; first flagellomere black-brown, slightly elongated, longer than scape and pedicel combined, without dorsal hairs; arista black-brown, short pubescent. Proboscis distinctly shorter than head, black-brown. Palpus blackish, with one black-brown apical hair.</p><p><bold><italic>Thorax</italic></bold> black with gray pollen. Hairs on thorax blackish, bristles black; hairs on mesonotum short, <abbrev xmlns:xlink="http://www.w3.org/1999/xlink" xlink:title="postpronotal humeral bristle(s)" id="ABBRID0E5JBG" xlink:type="simple">ppn</abbrev> absent, two <abbrev xmlns:xlink="http://www.w3.org/1999/xlink" xlink:title="notopleural bristle(s)" id="ABBRID0ECKBG" xlink:type="simple">npl</abbrev> (anterior <abbrev xmlns:xlink="http://www.w3.org/1999/xlink" xlink:title="notopleural bristle(s)" id="ABBRID0EGKBG" xlink:type="simple">npl</abbrev> rather short), uniserial hair–like <abbrev xmlns:xlink="http://www.w3.org/1999/xlink" xlink:title="dorsocentral bristle(s)" id="ABBRID0EKKBG" xlink:type="simple">dc</abbrev> nearly as long as irregularly quadriserial <abbrev xmlns:xlink="http://www.w3.org/1999/xlink" xlink:title="acrostichal bristle(s)" id="ABBRID0EOKBG" xlink:type="simple">acr</abbrev>, two <abbrev xmlns:xlink="http://www.w3.org/1999/xlink" xlink:title="prescutellar bristle(s)" id="ABBRID0ESKBG" xlink:type="simple">prsc</abbrev>, one <abbrev xmlns:xlink="http://www.w3.org/1999/xlink" xlink:title="postalar bristle(s)" id="ABBRID0EWKBG" xlink:type="simple">psa</abbrev>; scutellum with eight marginal hairs and two <abbrev xmlns:xlink="http://www.w3.org/1999/xlink" xlink:title="scutellar bristle(s)" id="ABBRID0E1KBG" xlink:type="simple">sc</abbrev>. Legs entirely black. Hairs on legs mostly black-brown to black, bristles blackish to black, but those on coxae partly brown. Fore femur 1.5× and hind femur 2.4× as wide as mid femur. Fore femur with row of <abbrev xmlns:xlink="http://www.w3.org/1999/xlink" xlink:title="posteroventral bristle(s)" id="ABBRID0E5KBG" xlink:type="simple">pv</abbrev> distinctly longer than femur thickness. Mid femur with row of <abbrev xmlns:xlink="http://www.w3.org/1999/xlink" xlink:title="anterodorsal bristle(s)" id="ABBRID0ECLBG" xlink:type="simple">ad</abbrev> on apical ⅓ and row of long thin <abbrev xmlns:xlink="http://www.w3.org/1999/xlink" xlink:title="posteroventral bristle(s)" id="ABBRID0EGLBG" xlink:type="simple">pv</abbrev> distinctly longer than femur thickness. Hind femur with two <abbrev xmlns:xlink="http://www.w3.org/1999/xlink" xlink:title="anterodorsal bristle(s)" id="ABBRID0EKLBG" xlink:type="simple">ad</abbrev> on apical ½ and ~ three rows of long spine-like ventral bristles on tubercles. Fore tibia with some short or long <abbrev xmlns:xlink="http://www.w3.org/1999/xlink" xlink:title="anterodorsal bristle(s)" id="ABBRID0EOLBG" xlink:type="simple">ad</abbrev> and <abbrev xmlns:xlink="http://www.w3.org/1999/xlink" xlink:title="posteroventral bristle(s)" id="ABBRID0ESLBG" xlink:type="simple">pv</abbrev> hairs. Mid tibia with two <abbrev xmlns:xlink="http://www.w3.org/1999/xlink" xlink:title="anterodorsal bristle(s)" id="ABBRID0EWLBG" xlink:type="simple">ad</abbrev> on basal ½ and some long hairs; apically with one very long <abbrev xmlns:xlink="http://www.w3.org/1999/xlink" xlink:title="anteroventral bristle(s)" id="ABBRID0E1LBG" xlink:type="simple">av</abbrev>. Hind tibia with one <abbrev xmlns:xlink="http://www.w3.org/1999/xlink" xlink:title="anterodorsal bristle(s)" id="ABBRID0E5LBG" xlink:type="simple">ad</abbrev> near apex. Fore tarsomere 1 with some short or long <abbrev xmlns:xlink="http://www.w3.org/1999/xlink" xlink:title="anterodorsal bristle(s)" id="ABBRID0ECMBG" xlink:type="simple">ad</abbrev> and <abbrev xmlns:xlink="http://www.w3.org/1999/xlink" xlink:title="posteroventral bristle(s)" id="ABBRID0EGMBG" xlink:type="simple">pv</abbrev> hairs. Mid tarsomere 1 with one <abbrev xmlns:xlink="http://www.w3.org/1999/xlink" xlink:title="anterodorsal bristle(s)" id="ABBRID0EKMBG" xlink:type="simple">ad</abbrev> near apex and some short or long hairs. Hind tarsomere 1 with row of short dense spine-like ventral bristles. Wing hyaline, stigma brownish; veins brownish to dark brown, R<sub>4+5</sub> and M<sub>1</sub> slightly convergent apically. Squama dark yellow with dark yellow hairs. Halter dark yellow with brown stem and pale-yellow knob.</p><p><bold><italic>Abdomen</italic></bold> black with pale gray pollen. Hairs and bristles on abdomen brown except those on hypopygium blackish. Hypopygium distinctly thicker than pregenital segments.</p><p><bold><italic>Male genitalia.</italic></bold> Left epandrial lamella slightly narrower than right epandrial lamella, with inner margin obliquely subtruncate (Fig. <xref ref-type="fig" rid="F7">7b</xref>); left surstylus claw-shaped in lateral view; with one curved apical lateral process and one long process, furcated apically (Fig. <xref ref-type="fig" rid="F7">7d</xref>). Right epandrial lamella with weakly convex inner margin near middle; right surstylus furcated into one small triangular process and one finger-like process (Fig. <xref ref-type="fig" rid="F7">7c</xref>). Hypandrium ~ 2.2× longer than wide, narrow apically, right lateral margin with one trapezoid process and one triangle-like process (Fig. <xref ref-type="fig" rid="F7">7e</xref>).</p><fig id="F7" position="float" orientation="portrait"><object-id xmlns:xlink="http://www.w3.org/1999/xlink" content-type="doi" xlink:type="simple">10.3897/zookeys.1200.120258.figure7</object-id><object-id xmlns:xlink="http://www.w3.org/1999/xlink" content-type="arpha" xlink:type="simple">5E61FC41-E70F-5C2F-A67B-E6F9A9C2FD81</object-id><label>Figure 7.</label><caption><p><italic><tp:taxon-name><tp:taxon-name-part taxon-name-part-type="genus" reg="Hybos">Hybos</tp:taxon-name-part><tp:taxon-name-part taxon-name-part-type="species" reg="forcipata">forcipata</tp:taxon-name-part></tp:taxon-name></italic> sp. nov. <bold>a</bold> male habitus, lateral view <bold>b</bold> genitalia, dorsal view <bold>c</bold> right surstylus <bold>d</bold> left surstylus <bold>e</bold> hypandrium, ventral view</p></caption><graphic xmlns:xlink="http://www.w3.org/1999/xlink" xlink:href="zookeys-1200-041_article-120258__-g007.jpg" position="float" orientation="portrait" xlink:type="simple" id="oo_1041103.jpg"><uri content-type="original_file" xlink:type="simple">https://binary.pensoft.net/fig/1041103</uri></graphic></fig><p><bold>Female.</bold> Unknown.</p></tp:treatment-sec><tp:treatment-sec sec-type="etymology" id="SECID0EWOBG"><title>Etymology.</title><p>This specific name refers to the claw-shaped left surstylus, in lateral view.</p></tp:treatment-sec><tp:treatment-sec sec-type="distribution" id="SECID0E2OBG"><title>Distribution.</title><p>China (Guangxi).</p></tp:treatment-sec><tp:treatment-sec sec-type="remarks" id="SECID0EAPBG"><title>Remarks.</title><p>The new species is similar to <italic><tp:taxon-name><tp:taxon-name-part taxon-name-part-type="genus" reg="Hybos">H.</tp:taxon-name-part><tp:taxon-name-part taxon-name-part-type="species" reg="curvatus">curvatus</tp:taxon-name-part></tp:taxon-name></italic> Yang &amp; Grootaert, 2005 from Guangdong, but may be separated by the form of the fore tibia and hypandrium. In the new species, the fore tibia bears some <abbrev xmlns:xlink="http://www.w3.org/1999/xlink" xlink:title="anterodorsal bristle(s)" id="ABBRID0ERPBG" xlink:type="simple">ad</abbrev> and <abbrev xmlns:xlink="http://www.w3.org/1999/xlink" xlink:title="posteroventral bristle(s)" id="ABBRID0EVPBG" xlink:type="simple">pv</abbrev> hairs, and the hypandrium has two processes at lateral margin. In <italic><tp:taxon-name><tp:taxon-name-part taxon-name-part-type="genus" reg="Hybos">H.</tp:taxon-name-part><tp:taxon-name-part taxon-name-part-type="species" reg="curvatus">curvatus</tp:taxon-name-part></tp:taxon-name></italic>, the fore tibia has one <abbrev xmlns:xlink="http://www.w3.org/1999/xlink" xlink:title="anteroventral bristle(s)" id="ABBRID0EEQBG" xlink:type="simple">av</abbrev> and one <abbrev xmlns:xlink="http://www.w3.org/1999/xlink" xlink:title="posteroventral bristle(s)" id="ABBRID0EIQBG" xlink:type="simple">pv</abbrev> apically, and the hypandrium lacks processes on the lateral margin (<xref ref-type="bibr" rid="B14">Yang and Grootaert 2005</xref>).</p></tp:treatment-sec><ref-list><ref id="B14"><mixed-citation xmlns:xlink="http://www.w3.org/1999/xlink" xlink:type="simple"><person-group><name name-style="western"><surname>Yang</surname><given-names>D</given-names></name><name name-style="western"><surname>Grootaert</surname><given-names>P</given-names></name></person-group> (<year>2005</year>) <article-title>Two new species of <italic><tp:taxon-name><tp:taxon-name-part taxon-name-part-type="genus">Hybos</tp:taxon-name-part></tp:taxon-name></italic> from Guangdong (<tp:taxon-name><tp:taxon-name-part taxon-name-part-type="order">Diptera</tp:taxon-name-part></tp:taxon-name>: <tp:taxon-name><tp:taxon-name-part taxon-name-part-type="superfamily">Empidoidea</tp:taxon-name-part></tp:taxon-name>: <tp:taxon-name><tp:taxon-name-part taxon-name-part-type="subfamily">Hybotinae</tp:taxon-name-part></tp:taxon-name>).</article-title><source>Annales Zoologici</source><volume>55</volume>(<issue>3</issue>): <fpage>409</fpage>–<lpage>411</lpage>.</mixed-citation></ref></ref-list></tp:taxon-treatment>
