# Supplementary material for: ﻿New species and records of Hybos Meigen (Diptera, Empidoidea) from Huaping National Nature Reserve, China
Source: Zookeys. 2024 May 2;1200:41–63. doi: 10.3897/zookeys.1200.120258 (PMC11082486; doi:10.3897/zookeys.1200.120258)
Supplement: XML Treatment for Hybos paraterminalis [file zookeys.1200.120258-treatment18.xml]

<!DOCTYPE tp:taxon-treatment
  PUBLIC "-//TaxonX//DTD Taxonomic Treatment Publishing DTD v0 20100105//EN" "tax-treatment-NSO.dtd">
<tp:taxon-treatment xmlns:tp="http://www.plazi.org/taxpub"><tp:treatment-meta><kwd-group><label>Taxon classification</label><kwd>
              <named-content content-type="kingdom">Animalia</named-content>
            </kwd><kwd>
              <named-content content-type="order">Diptera</named-content>
            </kwd><kwd>
              <named-content content-type="family">Hybotidae</named-content>
            </kwd></kwd-group><mixed-citation publication-type="journal"><person-group><name><surname>Li</surname><given-names>Meilin</given-names></name><name><surname>Wang</surname><given-names>Jingyu</given-names></name><name><surname>Yang</surname><given-names>Ding</given-names></name></person-group><article-title>﻿New species and records of <italic><tp:taxon-name><tp:taxon-name-part taxon-name-part-type="genus" reg="Hybos">Hybos</tp:taxon-name-part></tp:taxon-name></italic> Meigen (<tp:taxon-name><tp:taxon-name-part taxon-name-part-type="order">Diptera</tp:taxon-name-part></tp:taxon-name>, <tp:taxon-name><tp:taxon-name-part taxon-name-part-type="superfamily">Empidoidea</tp:taxon-name-part></tp:taxon-name>) from Huaping National Nature Reserve, China</article-title><source>Zookeys</source><day>02</day><month>05</month><year>2024</year><volume>1200</volume><fpage>41</fpage><lpage>63</lpage><pub-id pub-id-type="doi">10.3897/zookeys.1200.120258</pub-id></mixed-citation></tp:treatment-meta><tp:nomenclature><label>﻿</label><tp:taxon-name>
            <object-id xmlns:xlink="http://www.w3.org/1999/xlink" content-type="arpha" xlink:type="simple">FFA91AFC-D152-5B67-A161-E684A276821C</object-id>
            <tp:taxon-name-part taxon-name-part-type="genus" reg="Hybos">Hybos</tp:taxon-name-part>
            <tp:taxon-name-part taxon-name-part-type="species" reg="paraterminalis">paraterminalis</tp:taxon-name-part>
            <object-id xmlns:xlink="http://www.w3.org/1999/xlink" content-type="zoobank" xlink:type="simple">https://zoobank.org/2AB98B64-7EC8-4962-94E3-2F4DCFEAE076</object-id>
          </tp:taxon-name><tp:taxon-status xmlns:xlink="http://www.w3.org/1999/xlink" xlink:type="simple">sp. nov.</tp:taxon-status><xref ref-type="fig" rid="F16">Fig. 16</xref></tp:nomenclature><tp:treatment-sec sec-type="type material" id="SECID0EPQAI"><title>Type material examined.</title><p><bold><italic>Holotype</italic></bold>: China •♂; Guangxi, Guilin, Huaping, Anjiangping; (<named-content xmlns:xlink="http://www.w3.org/1999/xlink" content-type="dwc:verbatimCoordinates" xlink:type="simple"><named-content content-type="geo-json" specific-use="{&#34;type&#34;:&#34;Point&#34;,&#34;coordinates&#34;:[109.944972,25.561056]}" id="NCID0E4QAI" xlink:type="simple">25°33'39.8"N, 109°56'41.9"E</named-content></named-content>, 1340 m), 26 May 2023, Wei Zeng; <named-content xmlns:xlink="http://www.w3.org/1999/xlink" content-type="dwc:institutional_code" xlink:title="Entomological Museum of China Agricultural University" xlink:href="http://grbio.org/institution/china-agricultural-university" xlink:type="simple">CAU</named-content>.</p></tp:treatment-sec><tp:treatment-sec sec-type="diagnosis" id="SECID0EGRAI"><title>Diagnosis.</title><p>Legs mostly black-brown to black except extreme base of hind femur and all tarsi brown to dark brown. Mid tarsomere 1 with two <abbrev xmlns:xlink="http://www.w3.org/1999/xlink" xlink:title="posteroventral bristle(s)" id="ABBRID0EMRAI" xlink:type="simple">pv</abbrev> on basal ½. R<sub>4+5</sub> and M<sub>1</sub> divergent apically.</p></tp:treatment-sec><tp:treatment-sec sec-type="description" id="SECID0EURAI"><title>Description.</title><p><bold>Male.</bold> Body length 4.2 mm. Wing length 4.3 mm.</p><p><bold><italic>Head</italic></bold> black with gray pollen. Eyes contiguous on frons, black-brown with distinctly enlarged dorsal facets yellow-brown. Hairs and bristles on head black except posteroventral surface with partly dark yellow hairs; ocellar tubercle indistinct. Antenna dark brown; scape without hairs, pedicel with circlet of brown subapical hairs; first flagellomere and arista absent. Proboscis slightly shorter than head, dark brown. Palpus dark brown, with one brown apical hair.</p><p><bold><italic>Thorax</italic></bold> black with gray pollen. Hairs on thorax blackish, bristles black; hairs on mesonotum short, <abbrev xmlns:xlink="http://www.w3.org/1999/xlink" xlink:title="postpronotal humeral bristle(s)" id="ABBRID0EKSAI" xlink:type="simple">ppn</abbrev> absent, two <abbrev xmlns:xlink="http://www.w3.org/1999/xlink" xlink:title="notopleural bristle(s)" id="ABBRID0EOSAI" xlink:type="simple">npl</abbrev> (anterior <abbrev xmlns:xlink="http://www.w3.org/1999/xlink" xlink:title="notopleural bristle(s)" id="ABBRID0ESSAI" xlink:type="simple">npl</abbrev> rather short), uniserial hair–like <abbrev xmlns:xlink="http://www.w3.org/1999/xlink" xlink:title="dorsocentral bristle(s)" id="ABBRID0EWSAI" xlink:type="simple">dc</abbrev> nearly as long as irregularly quadriserial <abbrev xmlns:xlink="http://www.w3.org/1999/xlink" xlink:title="acrostichal bristle(s)" id="ABBRID0E1SAI" xlink:type="simple">acr</abbrev>, two long <abbrev xmlns:xlink="http://www.w3.org/1999/xlink" xlink:title="prescutellar bristle(s)" id="ABBRID0E5SAI" xlink:type="simple">prsc</abbrev>, one <abbrev xmlns:xlink="http://www.w3.org/1999/xlink" xlink:title="postalar bristle(s)" id="ABBRID0ECTAI" xlink:type="simple">psa</abbrev>; scutellum with 6 marginal hairs and two very long <abbrev xmlns:xlink="http://www.w3.org/1999/xlink" xlink:title="scutellar bristle(s)" id="ABBRID0EGTAI" xlink:type="simple">sc</abbrev>. Legs mostly black-brown to black except extreme base of hind femur and all tarsi brown to dark brown. Hairs on legs mostly brownish to dark brown, bristles black-brown to black, but those on coxae partly dark yellow, fore and mid femora with brownish bristles and hind femur with partly dark yellow hairs and bristles. Fore femur 1.2× and hind femur 1.6× as wide as mid femur. Fore femur with row of weak <abbrev xmlns:xlink="http://www.w3.org/1999/xlink" xlink:title="posteroventral bristle(s)" id="ABBRID0EKTAI" xlink:type="simple">pv</abbrev> shorter than femur thickness. Mid femur with row of weak <abbrev xmlns:xlink="http://www.w3.org/1999/xlink" xlink:title="posteroventral bristle(s)" id="ABBRID0EOTAI" xlink:type="simple">pv</abbrev>; apically with one <abbrev xmlns:xlink="http://www.w3.org/1999/xlink" xlink:title="anterodorsal bristle(s)" id="ABBRID0ESTAI" xlink:type="simple">ad</abbrev>. Hind femur with 4 <abbrev xmlns:xlink="http://www.w3.org/1999/xlink" xlink:title="anterodorsal bristle(s)" id="ABBRID0EWTAI" xlink:type="simple">ad</abbrev> on apical ½, ~ two rows of long spine-like ventral bristles on tubercles and row of long thin outer <abbrev xmlns:xlink="http://www.w3.org/1999/xlink" xlink:title="posteroventral bristle(s)" id="ABBRID0E1TAI" xlink:type="simple">pv</abbrev> on apical ½. Fore tibia with one short <abbrev xmlns:xlink="http://www.w3.org/1999/xlink" xlink:title="anterodorsal bristle(s)" id="ABBRID0E5TAI" xlink:type="simple">ad</abbrev> near middle; apically with one <abbrev xmlns:xlink="http://www.w3.org/1999/xlink" xlink:title="anterodorsal bristle(s)" id="ABBRID0ECUAI" xlink:type="simple">ad</abbrev>. Mid tibia with one very long <abbrev xmlns:xlink="http://www.w3.org/1999/xlink" xlink:title="anterodorsal bristle(s)" id="ABBRID0EGUAI" xlink:type="simple">ad</abbrev> at apical ⅓, one very long <abbrev xmlns:xlink="http://www.w3.org/1999/xlink" xlink:title="anteroventral bristle(s)" id="ABBRID0EKUAI" xlink:type="simple">av</abbrev> near middle; apically with 5 bristles including one rather long <abbrev xmlns:xlink="http://www.w3.org/1999/xlink" xlink:title="anteroventral bristle(s)" id="ABBRID0EOUAI" xlink:type="simple">av</abbrev>. Hind tibia with two <abbrev xmlns:xlink="http://www.w3.org/1999/xlink" xlink:title="anterodorsal bristle(s)" id="ABBRID0ESUAI" xlink:type="simple">ad</abbrev> near middle; apically with one <abbrev xmlns:xlink="http://www.w3.org/1999/xlink" xlink:title="posterodorsal bristle(s)" id="ABBRID0EWUAI" xlink:type="simple">pd</abbrev> and one short <abbrev xmlns:xlink="http://www.w3.org/1999/xlink" xlink:title="anteroventral bristle(s)" id="ABBRID0E1UAI" xlink:type="simple">av</abbrev>. Fore tarsomere 1 with one <abbrev xmlns:xlink="http://www.w3.org/1999/xlink" xlink:title="posteroventral bristle(s)" id="ABBRID0E5UAI" xlink:type="simple">pv</abbrev> at extreme base. Mid tarsomere 1 with two <abbrev xmlns:xlink="http://www.w3.org/1999/xlink" xlink:title="posteroventral bristle(s)" id="ABBRID0ECVAI" xlink:type="simple">pv</abbrev> on basal ½; apically with circle of bristles including one <abbrev xmlns:xlink="http://www.w3.org/1999/xlink" xlink:title="posteroventral bristle(s)" id="ABBRID0EGVAI" xlink:type="simple">pv</abbrev>. Hind tarsomere 1 with row of short spine-like ventral bristles. Wing hyaline, stigma dark brown; veins brown to black-brown, R<sub>4+5</sub> and M<sub>1</sub> divergent apically. Squama dark yellow with dark yellow hairs. Halter dark yellow with brownish stem and pale-yellow knob.</p><p><bold><italic>Abdomen</italic></bold> black with pale gray pollen. Hairs and bristles on abdomen dark yellow to brownish except those on hypopygium blackish. Hypopygium distinctly thicker than pregenital segments.</p><p><bold><italic>Male genitalia.</italic></bold> Left epandrial lamella as wide as right epandrial lamella, with inner margin slightly convex medially (Fig. <xref ref-type="fig" rid="F16">16b</xref>); left surstylus with apical margin very wide, truncate, apico–lateral portion with one small subtriangular process (Fig. <xref ref-type="fig" rid="F16">16d</xref>). Right epandrial lamella with concave inner margin near apex; right surstylus slightly wider at middle, long narrow apical portion (Fig. <xref ref-type="fig" rid="F16">16c</xref>). Hypandrium ~ 2.0× longer than wide, bilobate apically (left process wide and irregular in shape; right process wide finger-like, straight) (Fig. <xref ref-type="fig" rid="F16">16e</xref>).</p><fig id="F16" position="float" orientation="portrait"><object-id xmlns:xlink="http://www.w3.org/1999/xlink" content-type="doi" xlink:type="simple">10.3897/zookeys.1200.120258.figure16</object-id><object-id xmlns:xlink="http://www.w3.org/1999/xlink" content-type="arpha" xlink:type="simple">7305A5CF-AB97-53C9-8805-E9F13E3F05CD</object-id><label>Figure 16.</label><caption><p><italic><tp:taxon-name><tp:taxon-name-part taxon-name-part-type="genus" reg="Hybos">Hybos</tp:taxon-name-part><tp:taxon-name-part taxon-name-part-type="species" reg="paraterminalis">paraterminalis</tp:taxon-name-part></tp:taxon-name></italic> sp. nov. <bold>a</bold> male habitus, lateral view <bold>b</bold> genitalia, dorsal view <bold>c</bold> right surstylus <bold>d</bold> left surstylus <bold>e</bold> hypandrium, ventral view.</p></caption><graphic xmlns:xlink="http://www.w3.org/1999/xlink" xlink:href="zookeys-1200-041_article-120258__-g016.jpg" position="float" orientation="portrait" xlink:type="simple" id="oo_1041112.jpg"><uri content-type="original_file" xlink:type="simple">https://binary.pensoft.net/fig/1041112</uri></graphic></fig><p><bold>Female.</bold> Unknown.</p></tp:treatment-sec><tp:treatment-sec sec-type="etymology" id="SECID0ESXAI"><title>Etymology.</title><p>This specific name refers to the left surstylus with the very wide and truncate apical margin.</p></tp:treatment-sec><tp:treatment-sec sec-type="distribution" id="SECID0EXXAI"><title>Distribution.</title><p>China (Guangxi).</p></tp:treatment-sec><tp:treatment-sec sec-type="remarks" id="SECID0E3XAI"><title>Remarks.</title><p>The new species is similar to <italic><tp:taxon-name><tp:taxon-name-part taxon-name-part-type="genus" reg="Hybos">H.</tp:taxon-name-part><tp:taxon-name-part taxon-name-part-type="species" reg="guizhouensis">guizhouensis</tp:taxon-name-part></tp:taxon-name></italic> Yang &amp; Yang, 1988 from Guizhou, but may be separated by having all tarsi brown to dark brown and the right surstylus slightly wider in the middle and a long narrow tip. In <italic><tp:taxon-name><tp:taxon-name-part taxon-name-part-type="genus" reg="Hybos">H.</tp:taxon-name-part><tp:taxon-name-part taxon-name-part-type="species" reg="guizhouensis">guizhouensis</tp:taxon-name-part></tp:taxon-name></italic>, the fore and mid tarsomeres 1–2 are yellow; and the right surstylus is narrow in the middle and slightly wider at the tip (<xref ref-type="bibr" rid="B15">Yang and Yang 2004</xref>).</p></tp:treatment-sec><ref-list><ref id="B15"><mixed-citation xmlns:xlink="http://www.w3.org/1999/xlink" xlink:type="simple"><person-group><name name-style="western"><surname>Yang</surname><given-names>D</given-names></name><name name-style="western"><surname>Yang</surname><given-names>CK</given-names></name></person-group> (<year>2004</year>) <source><tp:taxon-name><tp:taxon-name-part taxon-name-part-type="order">Diptera</tp:taxon-name-part></tp:taxon-name>, <tp:taxon-name><tp:taxon-name-part taxon-name-part-type="family">Empididae</tp:taxon-name-part></tp:taxon-name>, <tp:taxon-name><tp:taxon-name-part taxon-name-part-type="subfamily">Hemerodromiinae</tp:taxon-name-part></tp:taxon-name> and <tp:taxon-name><tp:taxon-name-part taxon-name-part-type="subfamily">Hybotinae</tp:taxon-name-part></tp:taxon-name>. Fauna Sinica <tp:taxon-name><tp:taxon-name-part taxon-name-part-type="class">Insecta</tp:taxon-name-part></tp:taxon-name> Vol. 34.</source><publisher-name>Science Press</publisher-name>, <publisher-loc>Beijing</publisher-loc>, <size units="page">329 pp</size>.</mixed-citation></ref></ref-list></tp:taxon-treatment>
