# Supplementary material for: ﻿New species and records of Hybos Meigen (Diptera, Empidoidea) from Huaping National Nature Reserve, China
Source: Zookeys. 2024 May 2;1200:41–63. doi: 10.3897/zookeys.1200.120258 (PMC11082486; doi:10.3897/zookeys.1200.120258)
Supplement: XML Treatment for Hybos particularis [file zookeys.1200.120258-treatment19.xml]

<!DOCTYPE tp:taxon-treatment
  PUBLIC "-//TaxonX//DTD Taxonomic Treatment Publishing DTD v0 20100105//EN" "tax-treatment-NSO.dtd">
<tp:taxon-treatment xmlns:tp="http://www.plazi.org/taxpub"><tp:treatment-meta><kwd-group><label>Taxon classification</label><kwd>
              <named-content content-type="kingdom">Animalia</named-content>
            </kwd><kwd>
              <named-content content-type="order">Diptera</named-content>
            </kwd><kwd>
              <named-content content-type="family">Hybotidae</named-content>
            </kwd></kwd-group><mixed-citation publication-type="journal"><person-group><name><surname>Li</surname><given-names>Meilin</given-names></name><name><surname>Wang</surname><given-names>Jingyu</given-names></name><name><surname>Yang</surname><given-names>Ding</given-names></name></person-group><article-title>﻿New species and records of <italic><tp:taxon-name><tp:taxon-name-part taxon-name-part-type="genus" reg="Hybos">Hybos</tp:taxon-name-part></tp:taxon-name></italic> Meigen (<tp:taxon-name><tp:taxon-name-part taxon-name-part-type="order">Diptera</tp:taxon-name-part></tp:taxon-name>, <tp:taxon-name><tp:taxon-name-part taxon-name-part-type="superfamily">Empidoidea</tp:taxon-name-part></tp:taxon-name>) from Huaping National Nature Reserve, China</article-title><source>Zookeys</source><day>02</day><month>05</month><year>2024</year><volume>1200</volume><fpage>41</fpage><lpage>63</lpage><pub-id pub-id-type="doi">10.3897/zookeys.1200.120258</pub-id></mixed-citation></tp:treatment-meta><tp:nomenclature><label>﻿</label><tp:taxon-name>
            <object-id xmlns:xlink="http://www.w3.org/1999/xlink" content-type="arpha" xlink:type="simple">02A7BFEB-5BFD-5E47-B3B0-F7DA2E608AE2</object-id>
            <tp:taxon-name-part taxon-name-part-type="genus" reg="Hybos">Hybos</tp:taxon-name-part>
            <tp:taxon-name-part taxon-name-part-type="species" reg="particularis">particularis</tp:taxon-name-part>
          </tp:taxon-name><tp:taxon-authority>Yang, Yang &amp; Hu, 2002</tp:taxon-authority><xref ref-type="fig" rid="F17">Fig. 17</xref><tp:nomenclature-citation-list><tp:nomenclature-citation><tp:taxon-name>
                <tp:taxon-name-part taxon-name-part-type="genus" reg="Hybos">Hybos</tp:taxon-name-part>
                <tp:taxon-name-part taxon-name-part-type="species" reg="particularis">particularis</tp:taxon-name-part>
              </tp:taxon-name><comment>Yang, Yang &amp; Hu, 2002: 734; <xref ref-type="bibr" rid="B15">Yang and Yang 2004</xref>: 205.</comment></tp:nomenclature-citation></tp:nomenclature-citation-list></tp:nomenclature><tp:treatment-sec sec-type="type locality" id="SECID0EX1AI"><title>Type locality.</title><p>China: Hainan, Jianfengling.</p></tp:treatment-sec><tp:treatment-sec sec-type="material" id="SECID0E31AI"><title>Material examined.</title><p>China • 1♂, Guangxi, Guilin, Huaping, Tianpingshan; 542 m, 4 August 2023; Wenqiang Cao; <named-content xmlns:xlink="http://www.w3.org/1999/xlink" content-type="dwc:institutional_code" xlink:title="Entomological Museum of China Agricultural University" xlink:href="http://grbio.org/institution/china-agricultural-university" xlink:type="simple">CAU</named-content>.</p></tp:treatment-sec><tp:treatment-sec sec-type="diagnosis" id="SECID0EG2AI"><title>Diagnosis.</title><p>Legs black, except tips of mid femur brownish, mid tibia and tarsomeres 1–2 yellow. Hypandrium long narrow, apically with deep incision.</p><fig id="F17" position="float" orientation="portrait"><object-id xmlns:xlink="http://www.w3.org/1999/xlink" content-type="doi" xlink:type="simple">10.3897/zookeys.1200.120258.figure17</object-id><object-id xmlns:xlink="http://www.w3.org/1999/xlink" content-type="arpha" xlink:type="simple">E3585025-6DDF-525A-A36F-B08052B22A9B</object-id><label>Figure 17.</label><caption><p><italic><tp:taxon-name><tp:taxon-name-part taxon-name-part-type="genus" reg="Hybos">Hybos</tp:taxon-name-part><tp:taxon-name-part taxon-name-part-type="species" reg="particularis">particularis</tp:taxon-name-part></tp:taxon-name></italic><bold>a</bold> male habitus, lateral view <bold>b</bold> genitalia, dorsal view <bold>c</bold> right surstylus <bold>d</bold> left surstylus <bold>e</bold> hypandrium, ventral view (<bold>b–e</bold>: after <xref ref-type="bibr" rid="B15">Yang and Yang 2004</xref>)</p></caption><graphic xmlns:xlink="http://www.w3.org/1999/xlink" xlink:href="zookeys-1200-041_article-120258__-g017.jpg" position="float" orientation="portrait" xlink:type="simple" id="oo_1041113.jpg"><uri content-type="original_file" xlink:type="simple">https://binary.pensoft.net/fig/1041113</uri></graphic></fig></tp:treatment-sec><tp:treatment-sec sec-type="distribution" id="SECID0ET3AI"><title>Distribution.</title><p>China (Guangxi, Hainan); Thailand.</p></tp:treatment-sec><ref-list><ref id="B15"><mixed-citation xmlns:xlink="http://www.w3.org/1999/xlink" xlink:type="simple"><person-group><name name-style="western"><surname>Yang</surname><given-names>D</given-names></name><name name-style="western"><surname>Yang</surname><given-names>CK</given-names></name></person-group> (<year>2004</year>) <source><tp:taxon-name><tp:taxon-name-part taxon-name-part-type="order">Diptera</tp:taxon-name-part></tp:taxon-name>, <tp:taxon-name><tp:taxon-name-part taxon-name-part-type="family">Empididae</tp:taxon-name-part></tp:taxon-name>, <tp:taxon-name><tp:taxon-name-part taxon-name-part-type="subfamily">Hemerodromiinae</tp:taxon-name-part></tp:taxon-name> and <tp:taxon-name><tp:taxon-name-part taxon-name-part-type="subfamily">Hybotinae</tp:taxon-name-part></tp:taxon-name>. Fauna Sinica <tp:taxon-name><tp:taxon-name-part taxon-name-part-type="class">Insecta</tp:taxon-name-part></tp:taxon-name> Vol. 34.</source><publisher-name>Science Press</publisher-name>, <publisher-loc>Beijing</publisher-loc>, <size units="page">329 pp</size>.</mixed-citation></ref></ref-list></tp:taxon-treatment>
